# Supplementary material for: Novel MRI technique for the quantification of biochemical deterioration in steroid-induced osteonecrosis of femoral head: a prospective diagnostic trial
Source: J Hip Preserv Surg. 2021 Jun 17;8(1):40–50. doi: 10.1093/jhps/hnab032 (PMC8460153; doi:10.1093/jhps/hnab032)
Supplement: hnab032_Supplementary_Data [file hnab032_supplementary_data.zip]

Archive with 2 entries (2 files):
- Sup 1-2.docx
- Sup 3.docx
